# Supplementary material for: German Translation and Cross-Cultural Adaptation of the Limb Deformity-Scoliosis Research Society (LD-SRS) Questionnaire
Source: Healthcare (Basel). 2022 Jul 13;10(7):1299. doi: 10.3390/healthcare10071299 (PMC9322954; doi:10.3390/healthcare10071299)
Supplement: Supplementary file 1 [file healthcare-10-01299-s001.zip]

Archive with 2 entries (2 files):
- Table S1 LD-SRS German without scoring instructions(for patients).pdf
- Table S2 LD-SRS German with scoring instructions (for healthcare professionals).pdf
